# Supplementary material for: The identification of two M20B family peptidases required for full virulence in Staphylococcus aureus
Source: Front Cell Infect Microbiol. 2023 Jul 19;13:1176769. doi: 10.3389/fcimb.2023.1176769 (PMC10394242; doi:10.3389/fcimb.2023.1176769)
Supplement: Supplementary file 2 [file Table_1.xlsx]

## Sheet: pepT1
Supplemental Table 1. Area under the curve analysis for the pepT1 and pepT2 luciferase fusion strains.
Promoter activty for pepT1 luciferase fusion transcription regulator mutant strains
	Hours 2-5	Area under the curve	Fold change
	SarA	36093	-2.66403
	AgrA	80580	-1.6138
	PerR	99562	-1.41464
	Rex	106776	-1.31906
	SAUSA300_0503	116286	-1.21119
	SAUSA300_1455	123839	-1.13732
	HssR	117882	-1.10314
	SAUSA300_2248	127935	-1.1009
	ArgR2	128341	-1.09742
	VraR	118848	-1.09417
	Fur	131556	-1.0706
	SAUSA300_0104	131580	-1.07041
	ArlR	121636	-1.06909
	AirR (use AirS)	123904	-1.04952
	LytR	123978	-1.0489
	KdpE	124823	-1.0418
	Rbf	135305	-1.04094
	SAUSA300_0063	138010	-1.02053
	CzrA	138428	-1.01745
	MntR	139020	-1.01312
	SAUSA300_1170	139127	-1.01234
	SAUSA300_0217	128921	-1.00868
	LacR	141528	1.00486
	SAUSA300_1968	133016	1.02289
	IcaR	133031	1.023
	SAUSA300_1204	133145	1.02388
	SAUSA300_2216	145590	1.0337
	CidR	148628	1.05527
	SAUSA300_2575	149393	1.0607
	GtlC	149518	1.06159
	GraR	138132	1.06223
	SarU	149628	1.06237
	SAUSA300_1220	139000	1.0689
	SAUSA300_1424	139224	1.07062
	SAUSA300_0658	150865	1.07115
	ArgR	151064	1.07256
	SAUSA300_0093	151213	1.07362
	SAUSA300_2310	152039	1.07949
	SarT	152702	1.08419
	MtlR	153077	1.08685
	HutR	153473	1.08967
	rpoF (sigma B)	153478	1.0897
	MalR	153613	1.09066
	SAUSA300_0258	154018	1.09354
	ArcR	154436	1.0965
	SAUSA300_2322	143361	1.10244
	SAUSA300_0683	156129	1.10852
	RpiRA	157158	1.11583
	ScrR	157240	1.11641
	SAUSA300_2445	157768	1.12016
	SAUSA300_2459	158345	1.12426
	SAUSA300_0333	158738	1.12705
	SAUSA300_2515	146902	1.12967
	Zur	160047	1.13634
	ArsR	160355	1.13853
	SAUSA300_1946	160613	1.14036
	SAUSA300_0137	160878	1.14224
	PhoP	148607	1.14278
	SAUSA300_0954	161915	1.14961
	SAUSA300_2530	150809	1.15971
	SAUSA300_2050	151139	1.16225
	sigS	163781	1.16285
	SarS	164177	1.16567
	RpiRB	164224	1.166
	SAUSA300_2640	152128	1.16986
	SAUSA300_0373	152438	1.17224
	SAUSA300_0095	166031	1.17883
	SAUSA300_2547	153338	1.17916
	SAUSA300_2509	154256	1.18622
	NsaR	154924	1.19136
	SAUSA300_2336	168963	1.19965
	MepR	169007	1.19996
	SAUSA300_0238	169802	1.2056
	SAUSA300_2452	169867	1.20606
	SarV	170401	1.20986
	TcaR	170431	1.21007
	SAUSA300_2160	170456	1.21025
	CcpA	170519	1.21069
	SarY	170617	1.21139
	SaeR	159878	1.22945
	GlcT	173723	1.23344
	RbsR	174864	1.24154
	Hex	175156	1.24362
	HrcA	176531	1.25338
	CymR	177398	1.25954
	PurR	178313	1.26603
	NreC	164654	1.26618
	SigH	179023	1.27107
	SAUSA300_1969	166274	1.27864
	SAUSA300_0577	181097	1.2858
	SAUSA300_0998	167908	1.2912
	SAUSA300_0804	168146	1.29303
	NorG	185369	1.31613
	RpiRC	186694	1.32554
	XdrA	180676	1.38939
	SarR	196865	1.39775
	SarX	199468	1.41623
	SAUSA300_2300	190030	1.46132
	SarZ	206031	1.46283
	SAUSA300_1888	197233	1.51671
	FarR	200444	1.5414
	Rot	220980	1.56897

## Sheet: pepT2
Supplemental Table 1. Area under the curve analysis for the pepT1 and pepT2 luciferase fusion strains.
Promoter activty for pepT2 luciferase fusion transcription regulator mutant strains
	Regulator Mutant	Area under the curve	Fold change from WT
	SarA	75362	-1.77433
	XdrA	87417	-1.48276
	CodY	91989	-1.45362
	PerR	112513	-1.18846
	Rsp	118121	-1.13203
	Rex	122632	-1.09039
	HrcA	123540	-1.08238
	MntR	124613	-1.07306
	SAUSA300_0503	127845	-1.04593
	SAUSA300_2216	128161	-1.04335
	AgrA	126690	-1.02311
	IcaR	129458	-1.00124
	SAUSA300_1455	134381	1.00497
	SAUSA300_2248	136167	1.01832
	GtlC	136859	1.0235
	RpiRA	137403	1.02757
	Rbf	138654	1.03692
	SAUSA300_2310	140309	1.0493
	SAUSA300_2445	140510	1.0508
	CzrA	140550	1.0511
	SAUSA300_0258	140781	1.05283
	MalR	143715	1.07477
	SAUSA300_1424	139619	1.07716
	SAUSA300_2547	140530	1.08419
	MtlR	145185	1.08576
	SAUSA300_1170	145566	1.08861
	SaeR	141221	1.08952
	SAUSA300_1968	141663	1.09293
	ArgR2	146233	1.0936
	TreR	146534	1.09585
	ArcR	146996	1.09931
	SAUSA300_0063	147130	1.10031
	CidR	147776	1.10514
	rpoF (sigma B)	148795	1.11276
	Fur	150048	1.12213
	SarS	150335	1.12428
	CymR	150789	1.12767
	KdpE	146316	1.12882
	SAUSA300_2459	150969	1.12902
	SAUSA300_0137	152008	1.13679
	SigH	152228	1.13843
	CcpA	152659	1.14166
	SarT	155290	1.16133
	SAUSA300_2575	155608	1.16371
	HutR	155983	1.16652
	SAUSA300_1946	156563	1.17085
	SAUSA300_0093	157581	1.17847
	HssR	153308	1.18277
	RpiRC	158412	1.18468
	SAUSA300_0217	154359	1.19088
	Zur	159304	1.19135
	LytR	154701	1.19351
	MepR	159720	1.19446
	SAUSA300_0683	159747	1.19466
	SAUSA300_2336	160249	1.19842
	SAUSA300_2322	155599	1.20044
	LacR	160603	1.20107
	SrrA	156148	1.20468
	SAUSA300_2515	156436	1.2069
	Rot	163163	1.22021
	RpiRB	163413	1.22208
	SAUSA300_2640	159980	1.23424
	SAUSA300_0373	160081	1.23502
	SAUSA300_1433	160239	1.23624
	SAUSA300_2160	165770	1.23971
	SAUSA300_2530	161184	1.24353
	ArgR	166587	1.24582
	SAUSA300_0998	162397	1.25289
	sigS	169641	1.26866
	SAUSA300_2509	166603	1.28534
	RbsR	172483	1.28991
	SarU	172487	1.28994
	SarV	176364	1.31893
	SAUSA300_2300	171145	1.32038
	HisR	148716	1.32871
	SarZ	179061	1.3391
	PurR	179517	1.34251
	ArlR	174915	1.34947
	SAUSA300_0095	180498	1.34985
	TcaR	182147	1.36218
	SAUSA300_0577	182171	1.36236
	SAUSA300_0954	182527	1.36502
	NorG	183714	1.3739
	NreC	179295	1.38326
	SarX	185032	1.38376
	GraR	180339	1.39131
	ArsR	187528	1.40242
	Hex	188213	1.40755
	GlcT	190831	1.42713
	FarR	195990	1.51206
	SAUSA300_0238	202414	1.51375
